# Supplementary material for: A Fluorescent Nanosensor for Silver (Ag+) and Mercury (Hg2+) Ions Using Eu (III)-Doped Carbon Dots
Source: Nanomaterials (Basel). 2022 Jan 25;12(3):385. doi: 10.3390/nano12030385 (PMC8838628; doi:10.3390/nano12030385)
Supplement: Supplementary file 1 [file nanomaterials-12-00385-s001.zip]

Archive with 1 entries (1 files):
- nanomaterials-1564913-supplementary.pdf
